# Supplementary material for: An accelerated miRNA-based screen implicates Atf-3 in Drosophila odorant receptor expression
Source: Sci Rep. 2016 Feb 5;6:20109. doi: 10.1038/srep20109 (PMC4742857; doi:10.1038/srep20109)
Supplement: Supplementary Table 1 [file srep20109-s1.xls]

## Sheet: Primary miRNA Screen Results
miRNA	screen_phenotype
let-7	None
bantam	Loss of Or47b
miR-2a-2	Loss of Or47b
miR-2a-1	None
miR-2b-2	Lethal
mir-3/309	None
miR-4/5/286	Lethal
miR-6-1/6-2/6-3	Lethal
miR-7	None
miR-8	None
miR-11	None
miR-2c/13a/13b-1	None
miR-13b-2	None
miR-14	None
miR-31a	None
miR-34	None
miR-100	Lethal
miR-125	None
miR-133	None
miR-137	None
miR-184	None
miR-210	Loss of Or47b and Or92a
miR-281-1	Lethal
miR-281-2	Lethal
miR-289	None
miR-306/79/9b	None
miR-375	Lethal
miR-929	None
miR-932	Lethal
miR-955	None
miR-959/960/961/962	None
miR-969	None
miR-970	Lethal
miR-971	Nearly Lethal
miR-972	None
miR-973/974	Loss of Or47b
miR-975/976/977	None
miR-978	Lethal
miR-979	None
miR-981	None
miR-982	None
miR-983-1/983-2/984	None
miR-988	None
miR-985	None
miR-986	None
miR-987	None
miR-989	Loss of Or92a
miR-990	None
miR-991	None
miR-993	None
miR-994	None
miR-995	Loss of Or47b and Or92a
miR-996	None
miR-997	None
miR-998	None
miR-999	None
miR-1000	None
miR-1001	Loss of Or47b and Or92a
miR-1002	Lethal
miR-1003	None
miR-1004	None
miR-1005	None
miR-1007	None
miR-1008	None
miR-1009	None
miR-1010	None
miR-1011	None
miR-1012	None
miR-1013	None
miR-1015	None
miR-1016	Lethal
miR-1017	None
miR-2279	None
miR-2280	None
miR-2282	None
miR-2283	None
miR-2281	None
miR-2491	Loss of Or47b
miR-2492	None
miR-2494	None
miR-2495	None
miR-2496	None
miR-2497	None
miR-2499	Lethal
miR-2500	Lethal
miR-2501	Lethal
miR-1	None
miR-5	None
miR-9a	None
miR-10	None
miR-12/283/304	None
miR-33	Loss of Or47b
miR-79	None
miR-87	None
miR-92a	None
miR-92b	Lethal
miR-124	None
miR-219	Lethal
miR-252	None
miR-263a	Loss of Or47b
miR-263b	None
miR-274	None
miR-276a	None
miR-276b	None
miR-277	Loss of Or92a
miR-278	None
miR-279	None
miR-280	None
miR-282	None
miR-283	Lethal
miR-284	None
miR-285	None
miR-286	None
miR-287	None
miR-288	None
miR-303	None
miR-304	None
miR-305	None
miR-307a	None
miR-308	Loss of Or47b
miR-309	Loss of Or92a
mIR-310	Lethal
miR-310/311/312/313	None
miR-311	None
miR-312	None
miR-313	None
miR-314	Loss of Or92a
miR-315	None
miR-317	None
miR-318	None
miR-iab-4	None
