# Supplementary material for: An accelerated miRNA-based screen implicates Atf-3 in Drosophila odorant receptor expression
Source: Sci Rep. 2016 Feb 5;6:20109. doi: 10.1038/srep20109 (PMC4742857; doi:10.1038/srep20109)
Supplement: Supplementary Table 2 [file srep20109-s2.xls]

## Sheet: Primer list
gene	purpose	forward_primer	reverse_primer
atf3	qPCR	TCGCATCCTCATCTGCATCC	TCCGGAGCAACTGGAATGAC
Or13a	in situ	TCTAGAATGTTCTATTCGTATCCCTACAAAG	AAGCTTTTAATCTAGTTTCTTTTCGTCGTCG
Or13a	in situ	TCTAGAATGTTCTATTCGTATCCCTACAAAG	AAGCTTTTAATCTAGTTTCTTTTCGTCGTCG
Or22a	in situ	TCTAGAATGTTAAGCAAGTTTTTTCCCCACATAAAAG	TAAATATTTATTAGGGTACAGCAATATATAATAT
Or22b	in situ	AGCCATTGAGCGAGCGGGTT	GGGGGCGCCACAAGCAGTAA
Or42b	in situ	TCTAGAATGGTCTTCGAGCTAATACGTCCCGCTCCGC	CTCGAGTTAGTCCGTCTTAAATTTGTCAGCTATATTCA
Or43b	in situ	CTATATCGGAGCCCATACAGTCTAGG	TCCGCATATGATGAATTGGGCAAATA
Or47a	in situ	AGGCGGAACAGGGCGAGGAA	GCGGAATCCCCGATGAGCCC
Or47b	in situ	CGGGTTATCAATCAAATCTCAGCC	GTGGAACCTCTTATCACTGACCTC
Or59b	in situ	CCATGGTGGCGGTGTTCAAGCTAATCAAACC	TCTAGATTACTGGAACTGCTCGGCCAGATTC
Or85b	in situ	ATGGAGAAGCTAATGAAGTACGCTAGCTTCTTC	CTATTGGGTATACATTGTGCGCAGCAGGGCG
Or92a	in situ	TGTGGTGGGCGAAATCGCGT	TGTGGTGCGGAGCAGTGCAA
Or98a	in situ	TCTAGAGTCCGTTGCAACAAGGCCTACCTC	ACCGAAAATGCCAGCTTAGCCACC
Orco	in situ	GGAATTCAATGACAACCTCGATGCAGCCGA	GGTCGACTTACTTGAGCTGCACCAGCACC
rp49	qPCR	AGATCGTGAAGAAGCGCACCAAG	CACCAGGAACTTCTTGAATCCGG
